# Supplementary material for: The effect of entrepreneurship education on the entrepreneurial intention of different college students: Gender, household registration, school type, and poverty status
Source: PLoS One. 2023 Jul 19;18(7):e0288825. doi: 10.1371/journal.pone.0288825 (PMC10355450; doi:10.1371/journal.pone.0288825)
Supplement: S1 Data — (ZIP) [file pone.0288825.s001.zip]

Archive with 3 entries (3 files):
- Data_procedure_tables_revised_R2/entrepreneurship_revised.do
- Data_procedure_tables_revised_R2/entrepreneurship_table_1_11_R2.docx
- Data_procedure_tables_revised_R2/entrepreneurshipA.dta
