# Supplementary material for: The effect of entrepreneurship education on the entrepreneurial intention of different college students: Gender, household registration, school type, and poverty status
Source: PLoS One. 2023 Jul 19;18(7):e0288825. doi: 10.1371/journal.pone.0288825 (PMC10355450; doi:10.1371/journal.pone.0288825)
Supplement: S1 Data — (ZIP) [file pone.0288825.s001.zip › Data_procedure_tables_revised_R2/entrepreneurship_revised.do]

/*----------------------------------------------------

*-Title: The effect of entrepreneurship education on the entrepreneurial intention 
  of different college students: Gender, household registration, school type, 
  and poverty status
  
* Author: Wanli Deng

*---------------------------------------------------- */


  * Please change the data address
  * cd " "  
  
  use "entrepreneurshipA", clear  
  
  
*==================================
* Table 1. variable definition
*================================== 

  global xlistA ///
         entrepreneurship ///  
         education        ///  
		 age gender ethnic hukou region party /// 
         family_economic  sibling   father_edu_year      /// 
         father_employ mother_employ father_enterprise    /// 
		 major  major_type grade class learn   /// 
		 student_leader student_club volunteer  /// 
		 parttime_job internship                   
		
  des $xlistA
	
  vdef2docx $xlistA using "1_Definition",  ///
            title("Table 1. Definition of variables") replace  
  shellout "1_Definition.docx"
		 

*===================
* Reliability test
*===================
 
  alpha  $xlistA , std
  /*
Test scale = mean(standardized items)
Reversed items:  gender ethnic region party family_economic father_edu_year fa
                 ther_employ mother_employ major class student_club

Average interitem correlation:      0.0953
Number of items in the scale:           24
Scale reliability coefficient:      0.7166
  */

*====================================================
* Table 2. The statistical description of variables
*==================================================== 

  * Proportion of data
  tab1 entrepreneurship education edu_necessary gender ethnic hukou region ///
       party family_economic sibling father_edu_year ///
	   father_employ  mother_employ father_enterprise ///
	   school_nature  poverty_student major major_type grade class learn ///
	   student_leader student_club volunteer parttime_job internship  ///
	   school_nature  poverty_student
  
  
  * sum $xlistA 
  sum2docx  $xlistA using "2_statistics.docx", replace     ///
            stats(N mean(%11.4f) sd(%11.4f)                ///
		          min(%11.0f) median(%11.0f) max(%11.0f) ) ///
            title("Table 2. Descriptive statistics")       ///
		
  shellout "2_statistics.docx"
			  
 
*===============================
* Table 3. Benchmark regression
*=============================== 
 
  * Control variables: Individual demographic variables (Individual)
  global xlistB ///    
		 age gender ethnic hukou region party  
 
  * Control variables: Family status variable (Family)
  global xlistC ///
		 family_economic  sibling       father_edu_year  /// 
         father_employ    mother_employ father_enterprise  
	
  * Control variables: Learning and school variables (School)
  global xlistD ///
		 major          major_type   grade      class learn   /// 
		 student_leader student_club volunteer   ///
		 parttime_job   internship     
		 
*-------------------
  logistic entrepreneurship education , nolog 
  est store m1
  
  * model test 
  fitstat
  estat gof      
  /*
             Pearson chi2(3) =  51.61
                 Prob > chi2 = 0.0000  
  */

  estat class  // Correctly classified   69.50%

  outreg2 [m1] using "3_Benchmark_regression",     ///
          word dec(4) eform cti(odds ratio)                 ///
		  addstat(Pseudo R-squared, `e(r2_p)')   /// Pseudo R-squared
		  title("Table 3. The impact of entrepreneurial education on the entrepreneurial intention of college students: Benchmark regression")  ///
		  replace  

  
  
*--------------
  
  logistic entrepreneurship education  ///
           $xlistB , nolog    
  est store m2
  
  * model test 
  fitstat
  estat gof  
  /*
           Pearson chi2(252) = 302.80
                 Prob > chi2 = 0.0155
  */  
  estat class  //Correctly classified  67.37%
  
  outreg2 [m2] using "3_Benchmark_regression",     ///
          word dec(4) eform cti(odds ratio)                 ///
		  addstat(Pseudo R-squared, `e(r2_p)')   /// Pseudo R-squared
		  title("Table 3. The impact of entrepreneurial education on the entrepreneurial intention of college students: Benchmark regression")  ///
		  append  
  

*----------------------
  
  logistic entrepreneurship education  ///
           $xlistB $xlistC  , nolog   
  est store m3  
  
  * model test 
  fitstat
  estat gof  
  /*
           Pearson chi2(489) = 517.49
                 Prob > chi2 = 0.1801
  */  
  estat class  //Correctly classified   65.64%
  
    outreg2 [m3] using "3_Benchmark_regression",     ///
          word dec(4) eform cti(odds ratio)                 ///
		  addstat(Pseudo R-squared, `e(r2_p)')   /// Pseudo R-squared
		  title("Table 3. The impact of entrepreneurial education on the entrepreneurial intention of college students: Benchmark regression")  ///
		  append  
  
  
*------------------------  
	 
  logistic entrepreneurship education  ///
           $xlistB $xlistC $xlistD , nolog
  est store m4  
  
  * model test 
  fitstat
  estat gof  
  /*
           Pearson chi2(491) = 507.45
                 Prob > chi2 = 0.2944
  */  
  estat class  //Correctly classified   63.90% 
   
  
  outreg2 [m4] using "3_Benchmark_regression",     ///
          word dec(4) eform cti(odds ratio)                 ///
		  addstat(Pseudo R-squared, `e(r2_p)')   /// Pseudo R-squared
		  title("Table 3. The impact of entrepreneurial education on the entrepreneurial intention of college students: Benchmark regression")  ///
		  append 
  shellout "3_Benchmark_regression.rtf" 
  
 

*===============================================================  
*====================== Robustness test ========================
*===============================================================  
 
*===============================================================
* Table 4. Robustness test: Replacing the independent variable 
*===============================================================

  logistic entrepreneurship edu_necessary , nolog 
  est store m1
  
  outreg2 [m1] using "4_robustA",  ///
          keep(edu_necessary)          ///
		  word dec(4) eform cti(odds ratio) ///
		  addstat(Pseudo R-squared, `e(r2_p)')   /// Pseudo R-squared		  
		  title("Table 4. Replacing the independent variable: Robustness test")  ///
		  replace   
  
*---------------------  
  logistic entrepreneurship edu_necessary   ///
           $xlistB , nolog    
  est store m2
  
  outreg2 [m2] using "4_robustA",  ///
          keep(edu_necessary)          ///
		  word dec(4) eform cti(odds ratio) ///
		  addstat(Pseudo R-squared, `e(r2_p)')   /// Pseudo R-squared		  
		  title("Table 4. Replacing the independent variable: Robustness test")  ///
		  append    
  
*-----------------------------  
  logistic entrepreneurship edu_necessary   ///
           $xlistB $xlistC , nolog    
  est store m3  
  
  outreg2 [m3] using "4_robustA",  ///
          keep(edu_necessary)          ///
		  word dec(4) eform cti(odds ratio) ///
		  addstat(Pseudo R-squared, `e(r2_p)')   /// Pseudo R-squared		  
		  title("Table 4. Replacing the independent variable: Robustness test")  ///
		  append    
  
*--------------------  
  logistic entrepreneurship edu_necessary   ///
           $xlistB $xlistC $xlistD , nolog    
  est store m4  
  
  outreg2 [m4] using "4_robustA",  ///
          keep(edu_necessary)          ///
		  word dec(4) eform cti(odds ratio) ///
		  addstat(Pseudo R-squared, `e(r2_p)')   /// Pseudo R-squared		  
		  title("Table 4. Replacing the independent variable: Robustness test")  ///
		  append  
  shellout "4_robustA.rtf" 
  
  
*=============================================================================
* Table 5.  
* Robustness: Delete the sample of undergraduate students from junior college 
*============================================================================= 

  *  robustB
  logistic entrepreneurship education  ///
           if major_type !=3, nolog 
  est store m1
  
  outreg2 [m1] using "5_robustB",  ///
          keep(education)                   ///
		  word dec(4) eform cti(odds ratio) ///
		  addstat(Pseudo R-squared, `e(r2_p)')   /// Pseudo R-squared		  
		  title("Table 5. Delete the sample of undergraduate students from junior college: Robustness test")  ///
		  replace     
  
*---------------------------  
  
  logistic entrepreneurship education  ///
           $xlistB if major_type !=3, nolog    
  est store m2
  
  outreg2 [m2] using "5_robustB",  ///
          keep(education)                   ///
		  word dec(4) eform cti(odds ratio) ///
		  addstat(Pseudo R-squared, `e(r2_p)')   /// Pseudo R-squared		  
		  title("Table 5. Delete the sample of undergraduate students from junior college: Robustness test")  ///
		  append    
  
*-----------------
  
  logistic entrepreneurship education  ///
           $xlistB $xlistC if major_type !=3, nolog    
  est store m3  
  
  outreg2 [m3] using "5_robustB",  ///
          keep(education)                   ///
		  word dec(4) eform cti(odds ratio) ///
		  addstat(Pseudo R-squared, `e(r2_p)')   /// Pseudo R-squared		  
		  title("Table 5. Delete the sample of undergraduate students from junior college: Robustness test")  ///
		  append    
  
*---------------------
  
  logistic entrepreneurship education  ///
           $xlistB $xlistC $xlistD if major_type !=3, nolog    
  est store m4   
  
  outreg2 [m4] using "5_robustB",  ///
          keep(education)                   ///
		  word dec(4) eform cti(odds ratio) ///
		  addstat(Pseudo R-squared, `e(r2_p)')   /// Pseudo R-squared		  
		  title("Table 5. Delete the sample of undergraduate students from junior college: Robustness test")  ///
		  append   
  shellout "5_robustB.rtf"  
  
*=============================================================================
* Table 6. 
* Robustness: Deleting the samples of the best and worst academic performance 
*============================================================================= 

  *  robustC
  logistic entrepreneurship education  ///
           if (learn !=1) & (learn !=5) , nolog 
  est store m1
  
  outreg2 [m1] using "6_robustC",  ///
          keep(education)              ///
		  word dec(4) eform cti(odds ratio) ///
		  addstat(Pseudo R-squared, `e(r2_p)')   /// Pseudo R-squared			  
		  title("Table 6. Deleting the samples with the best and worst academic performance: Robustness test")  ///
		  replace     
  
*------------------
  
  logistic entrepreneurship education  ///
           $xlistB                     ///
		   if (learn !=1) & (learn !=5), nolog    
  est store m2
  
  outreg2 [m2] using "6_robustC",  ///
          keep(education)              ///
		  word dec(4) eform cti(odds ratio) ///
		  addstat(Pseudo R-squared, `e(r2_p)')   /// Pseudo R-squared			  
		  title("Table 6. Deleting the samples with the best and worst academic performance: Robustness test")  ///
		  append     
  
*--------------------------  
  
  logistic entrepreneurship education  ///
           $xlistB $xlistC             ///
		   if (learn !=1) & (learn !=5), nolog    
  est store m3  
  
  outreg2 [m3] using "6_robustC",  ///
          keep(education)              ///
		  word dec(4) eform cti(odds ratio) ///
		  addstat(Pseudo R-squared, `e(r2_p)')   /// Pseudo R-squared			  
		  title("Table 6. Deleting the samples with the best and worst academic performance: Robustness test")  ///
		  append  
  
*------------------
  
  logistic entrepreneurship education  ///
           $xlistB $xlistC $xlistD     ///
		   if (learn !=1) & (learn !=5), nolog    
  est store m4   
  
  outreg2 [m4] using "6_robustC",  ///
          keep(education)              ///
		  word dec(4) eform cti(odds ratio) ///
		  addstat(Pseudo R-squared, `e(r2_p)')   /// Pseudo R-squared			  
		  title("Table 6. Deleting the samples with the best and worst academic performance: Robustness test")  ///
		  append   
  shellout "6_robustC.rtf"    
  
  
*===========================================
* Table 7. Robustness: Changing the model 
*===========================================   
  
  *  robustD
  reg entrepreneurship education     
  est store m1
  
  outreg2 [m1] ///
          using "7_robustD",                                     ///
          keep(education)                                   ///
		  word dec(4)                                            ///
		  title("Table 7. Changing the empirical model: Robustness test")  ///
		  replace     
  
*------------------ 
 
  reg entrepreneurship education  ///
      $xlistB $xlistC $xlistD    
  est store m2   
  
  outreg2 [m2] ///
          using "7_robustD",                                     ///
          keep(education)                                   ///
		  word dec(4)                                            ///
		  title("Table 7. Changing the empirical model: Robustness test")  ///
		  append    
  
*---------------------------
  
  probit entrepreneurship education , nolog   
  mfx compute
  est store m3 

  outreg2 [m3] ///
          using "7_robustD",                                     ///
          keep(education)                                   ///
		  word dec(4)  mfx ctitle(mfx)                    ///
		  addstat(Pseudo R-squared, `e(r2_p)')   /// Pseudo R-squared		  
		  title("Table 7. Changing the empirical model: Robustness test")  ///
		  append 
  
*-----------------
  
  probit entrepreneurship education  ///
         $xlistB $xlistC $xlistD , nolog  
  mfx compute
  est store m4
		  
  outreg2 [m4] ///
          using "7_robustD",                                     ///
          keep(education)                                   ///
		  word dec(4)  mfx ctitle(mfx)                     ///	  
		  addstat(Pseudo R-squared, `e(r2_p)')   /// Pseudo R-squared		  
		  title("Table 7. Changing the empirical model: Robustness test")  ///
		  append   		  
  shellout "7_robustD.rtf"  

  
  
*===============================================================  
*================== Heterogeneity analysis =====================
*===============================================================  
  
*=================================
* Table 8. Heterogeneity: Gender 
*=================================  
  
  * HeterogeneityA
  
  * gender：1=male ，0=female
  logistic entrepreneurship education  ///
		   if gender==1, nolog    
  est store m1 
  
  outreg2 [m1] using "8A_male_HeterogeneityA", ///
          keep(education)                          ///
		  word dec(4) eform cti(odds ratio)        ///
		  addstat(Pseudo R-squared, `e(r2_p)')     /// Pseudo R-squared			  
		  title("Table 8A. Gender differences(male)")     ///
		  replace    
  
*--------------------------  
  
  logistic entrepreneurship education  ///
		   $xlistB if gender==1, nolog    
  est store m2    
  
  outreg2 [m2] using "8A_male_HeterogeneityA", ///
          keep(education)                          ///
		  word dec(4) eform cti(odds ratio)        ///
		  addstat(Pseudo R-squared, `e(r2_p)')     /// Pseudo R-squared			  
		  title("Table 8A. Gender differences(male)")     ///
		  append      
  
*------------------
  
  logistic entrepreneurship education  ///
		   $xlistB $xlistC if gender==1, nolog    
  est store m3  
 
  outreg2 [m3] using "8A_male_HeterogeneityA", ///
          keep(education)                          ///
		  word dec(4) eform cti(odds ratio)        ///
		  addstat(Pseudo R-squared, `e(r2_p)')     /// Pseudo R-squared			  
		  title("Table 8A. Gender differences(male)")     ///
		  append    
 
*-----------------------
 
  logistic entrepreneurship education  ///
		   $xlistB $xlistC $xlistD if gender==1, nolog    
  est store m4  
 
  outreg2 [m4] using "8A_male_HeterogeneityA", ///
          keep(education)                          ///
		  word dec(4) eform cti(odds ratio)        ///
		  addstat(Pseudo R-squared, `e(r2_p)')     /// Pseudo R-squared			  
		  title("Table 8A. Gender differences(male)")     ///
		  append   
  shellout "8A_male_HeterogeneityA.rtf"   		  
 
 
*==================================================  

  logistic entrepreneurship education  ///
		   if gender==0, nolog    
  est store m5   
  
  outreg2 [m5] using "8B_female_HeterogeneityA", ///
          keep(education)                          ///
		  word dec(4) eform cti(odds ratio)        ///
		  addstat(Pseudo R-squared, `e(r2_p)')     /// Pseudo R-squared			  
		  title("Table 8B. Gender differences(female)")     ///
		  replace     
 
*-------------------
 
  logistic entrepreneurship education  ///
		   $xlistB if gender==0, nolog    
  est store m6    
  
  outreg2 [m6] using "8B_female_HeterogeneityA", ///
          keep(education)                          ///
		  word dec(4) eform cti(odds ratio)        ///
		  addstat(Pseudo R-squared, `e(r2_p)')     /// Pseudo R-squared			  
		  title("Table 8B. Gender differences(female)")     ///
		  append     
  
*---------------------  
  
  logistic entrepreneurship education  ///
		   $xlistB $xlistC if gender==0, nolog    
  est store m7   
  
  outreg2 [m7] using "8B_female_HeterogeneityA", ///
          keep(education)                          ///
		  word dec(4) eform cti(odds ratio)        ///
		  addstat(Pseudo R-squared, `e(r2_p)')     /// Pseudo R-squared			  
		  title("Table 8B. Gender differences(female)")     ///
		  append    
 
*--------------------- 
 
  logistic entrepreneurship education  ///
		   $xlistB $xlistC $xlistD if gender==0, nolog  
  est store m8 
  
  outreg2 [m8] using "8B_female_HeterogeneityA", ///
          keep(education)                          ///
		  word dec(4) eform cti(odds ratio)        ///
		  addstat(Pseudo R-squared, `e(r2_p)')     /// Pseudo R-squared			  
		  title("Table 8B. Gender differences(female)")     ///
		  append  
  shellout "8B_female_HeterogeneityA.rtf"   
  
*================================== 
 
  * Test for differences in coefficients between groups
  
  global xlistE ///    
		 age ethnic hukou region party  
 
  * m1/m5
  bdiff, group(gender) model(logistic entrepreneurship education) ///
         seed(135)  reps(1000) dec(4)  detail  
  /*
   Variables |      b0-b1    Freq     p-value
-------------+-------------------------------
   education |      0.1377     384      0.3840
---------------------------------------------
  */  		 
		 
*----------------------------		 
  * m2/m6

  bdiff,group(gender) ///
		model(logistic entrepreneurship	education	$xlistE )	///
		seed(135)  reps(1000)  dec(4)   detail  
  /*
-Permutaion (1000 times)- Test of Group (gender 0 v.s 1) coeficients difference

   Variables |      b0-b1    Freq     p-value
-------------+-------------------------------
   education |     0.0814     461      0.4610
--------------------------------------------- 
  */

*-------------------------  
  	 
  * m3/m7
  bdiff,group(gender) ///
		model(logistic entrepreneurship	education	$xlistE	$xlistC )	///
		seed(135)  reps(1000) dec(4) detail  
  /*
   Variables |      b0-b1    Freq     p-value
-------------+-------------------------------
   education |     0.0383     523      0.4770
---------------------------------------------
  */  
  
*-------------------------  
  	 
  * m4/m8
  bdiff,group(gender) ///
		model(logistic entrepreneurship	education $xlistE $xlistC $xlistD )	///
		seed(135)  reps(1000) dec(4) detail  
  /*
   Variables |      b0-b1    Freq     p-value
-------------+-------------------------------
   education |      0.2339     367      0.3670
---------------------------------------------
  */    
  
    
*===========================================================
* Table 9. Heterogeneity: Rural and urban college students
*===========================================================  

  * HeterogeneityB
  
  * hukou：1=rural   0=urban
  logistic entrepreneurship education  ///
		   if hukou==1, nolog    
  est store m1   
  
  outreg2 [m1] using "9A_rural_HeterogeneityB", ///
          keep(education)                               ///
		  word dec(4) eform cti(odds ratio)             ///
		  addstat(Pseudo R-squared, `e(r2_p)')     /// Pseudo R-squared			  
		  title("Table 9. Differences between urban and rural college students(rural)") ///
		  replace     
  
*----------------------------  
  
  logistic entrepreneurship education  ///
		   $xlistB if hukou==1, nolog    
  est store m2    
  
  outreg2 [m2] using "9A_rural_HeterogeneityB", ///
          keep(education)                               ///
		  word dec(4) eform cti(odds ratio)             ///
		  addstat(Pseudo R-squared, `e(r2_p)')     /// Pseudo R-squared			  
		  title("Table 9. Differences between urban and rural college students(rural)") ///
		  append  
		  
*------------------------  
  
  logistic entrepreneurship education  ///
		   $xlistB $xlistC if hukou==1, nolog    
  est store m3 
  
  outreg2 [m3] using "9A_rural_HeterogeneityB", ///
          keep(education)                               ///
		  word dec(4) eform cti(odds ratio)             ///
		  addstat(Pseudo R-squared, `e(r2_p)')     /// Pseudo R-squared			  
		  title("Table 9. Differences between urban and rural college students(rural)") ///
		  append    
  
*-----------------
  
  logistic entrepreneurship education  ///
		   $xlistB $xlistC $xlistD if hukou==1, nolog    
  est store m4   
  
  outreg2 [m4] using "9A_rural_HeterogeneityB", ///
          keep(education)                               ///
		  word dec(4) eform cti(odds ratio)             ///
		  addstat(Pseudo R-squared, `e(r2_p)')     /// Pseudo R-squared			  
		  title("Table 9. Differences between urban and rural college students(rural)") ///
		  append    
  
  shellout "9A_rural_HeterogeneityB.rtf"    
  
*======================================== 
  
  logistic entrepreneurship education  ///
		   if hukou==0, nolog    
  est store m5   
  
  outreg2 [m5] using "9B_urban_HeterogeneityB", ///
          keep(education)                               ///
		  word dec(4) eform cti(odds ratio)             ///
		  addstat(Pseudo R-squared, `e(r2_p)')     /// Pseudo R-squared			  
		  title("Table 9. Differences between urban and rural college students(urban)") ///
		  replace      
  
*--------------------
  
  logistic entrepreneurship education  ///
		   $xlistB if hukou==0, nolog    
  est store m6    
  
  outreg2 [m6] using "9B_urban_HeterogeneityB", ///
          keep(education)                               ///
		  word dec(4) eform cti(odds ratio)             ///
		  addstat(Pseudo R-squared, `e(r2_p)')     /// Pseudo R-squared			  
		  title("Table 9. Differences between urban and rural college students(urban)") ///
		  append     
  
*--------------------  
  
  logistic entrepreneurship education  ///
		   $xlistB $xlistC if hukou==0, nolog    
  est store m7  
  
  outreg2 [m7] using "9B_urban_HeterogeneityB", ///
          keep(education)                               ///
		  word dec(4) eform cti(odds ratio)             ///
		  addstat(Pseudo R-squared, `e(r2_p)')     /// Pseudo R-squared			  
		  title("Table 9. Differences between urban and rural college students(urban)") ///
		  append     
  
*------------------------  
  
  logistic entrepreneurship education  ///
		   $xlistB $xlistC $xlistD if hukou==0, nolog    
  est store m8
  
  outreg2 [m8] using "9B_urban_HeterogeneityB", ///
          keep(education)                               ///
		  word dec(4) eform cti(odds ratio)             ///
		  addstat(Pseudo R-squared, `e(r2_p)')     /// Pseudo R-squared			  
		  title("Table 9. Differences between urban and rural college students(urban)") ///
		  append   
		  
  shellout "9B_urban_HeterogeneityB.rtf"   
  
*============================================ Group difference test
  
  * Control variables: Individual demographic variables (Individual)
  global xlistF ///    
		 age gender ethnic region party    
  
  
  * m1/m5
  bdiff, group(hukou) model(logistic entrepreneurship education) ///
         seed(135)  reps(1000) dec(4)  detail  
  /*
   Variables |      b0-b1    Freq     p-value
-------------+-------------------------------
   education |     1.1853      11      0.0110
---------------------------------------------
  */  		 
		 
*----------------------------		 
  * m2/m6

  bdiff,group(hukou) ///
		model(logistic entrepreneurship	education	$xlistF )	///
		seed(135)  reps(1000)  dec(4)   detail  
  /*
-Permutaion (1000 times)- Test of Group (gender 0 v.s 1) coeficients difference

   Variables |      b0-b1    Freq     p-value
-------------+-------------------------------
   education |    1.4222       7      0.0070
--------------------------------------------- 
  */

*-------------------------  
  	 
  * m3/m7
  bdiff,group(hukou) ///
		model(logistic entrepreneurship	education	$xlistF	$xlistC )	///
		seed(135)  reps(1000) dec(4) detail  
  /*
   Variables |      b0-b1    Freq     p-value
-------------+-------------------------------
   education |    1.8180       4      0.0040
---------------------------------------------
  */  
  
*-------------------------  
  	 
  * m4/m8
  bdiff,group(hukou) ///
		model(logistic entrepreneurship	education $xlistF $xlistC $xlistD )	///
		seed(135)  reps(1000) dec(4) detail  
  /*
   Variables |      b0-b1    Freq     p-value
-------------+-------------------------------
   education |     2.0496       8      0.0080
---------------------------------------------
  */      
  
  
  
*==========================================================
* Table 10. Heterogeneity: Public and private universities
*==========================================================  
  
  * HeterogeneityC
  
  global xlistB1 ///    
		 gender ethnic hukou region party  
		 
  * school_nature：1=public university，0=private university
  logistic entrepreneurship education  ///
		   if school_nature==1, nolog    
  est store m1 

  outreg2 [m1] using "10A_public_HeterogeneityC", ///
          keep(education)                               ///
		  word dec(4) eform cti(odds ratio)                   ///
		  addstat(Pseudo R-squared, `e(r2_p)')     /// Pseudo R-squared			  
		  title("Table 10. Differences between public and private universities(public)") ///
		  replace    
  
*-------------------------    
  
  logistic entrepreneurship education  ///
		   $xlistB1 if school_nature==1, nolog    
  est store m2     
  
  outreg2 [m2] using "10A_public_HeterogeneityC", ///
          keep(education)                               ///
		  word dec(4) eform cti(odds ratio)                   ///
		  addstat(Pseudo R-squared, `e(r2_p)')     /// Pseudo R-squared			  
		  title("Table 10. Differences between public and private universities(public)") ///
		  append     
  
*-------------------------    
  
  logistic entrepreneurship education  ///
		   $xlistB1 $xlistC if school_nature==1, nolog    
  est store m3     
  
  outreg2 [m3] using "10A_public_HeterogeneityC", ///
          keep(education)                               ///
		  word dec(4) eform cti(odds ratio)                   ///
		  addstat(Pseudo R-squared, `e(r2_p)')     /// Pseudo R-squared			  
		  title("Table 10. Differences between public and private universities(public)") ///
		  append    
  
*-------------------------   
  
  logistic entrepreneurship education  ///
		   $xlistB1 $xlistC $xlistD if school_nature==1, nolog    
  est store m4   
  
  outreg2 [m4] using "10A_public_HeterogeneityC", ///
          keep(education)                               ///
		  word dec(4) eform cti(odds ratio)                   ///
		  addstat(Pseudo R-squared, `e(r2_p)')     /// Pseudo R-squared			  
		  title("Table 10. Differences between public and private universities(public)") ///
		  append    
  
  shellout "10A_public_HeterogeneityC.rtf"      
  
*=================================== 
  
  logistic entrepreneurship education  ///
		   if school_nature==0, nolog    
  est store m5    
  
  outreg2 [m5] using "10B_private_HeterogeneityC", ///
          keep(education)                               ///
		  word dec(4) eform cti(odds ratio)                   ///
		  addstat(Pseudo R-squared, `e(r2_p)')     /// Pseudo R-squared			  
		  title("Table 10. Differences between public and private universities(private)") ///
		  replace      
  
*-------------------------    
  
  logistic entrepreneurship education  ///
		   $xlistB1 if school_nature==0, nolog    
  est store m6    
 
  outreg2 [m6] using "10B_private_HeterogeneityC", ///
          keep(education)                               ///
		  word dec(4) eform cti(odds ratio)                   ///
		  addstat(Pseudo R-squared, `e(r2_p)')     /// Pseudo R-squared			  
		  title("Table 10. Differences between public and private universities(private)") ///
		  append  
 
*-------------------------   
 
  logistic entrepreneurship education  ///
		   $xlistB1 $xlistC  if school_nature==0, nolog    
  est store m7    

  outreg2 [m7] using "10B_private_HeterogeneityC", ///
          keep(education)                               ///
		  word dec(4) eform cti(odds ratio)                   ///
		  addstat(Pseudo R-squared, `e(r2_p)')     /// Pseudo R-squared			  
		  title("Table 10. Differences between public and private universities(private)") ///
		  append    
  
*-------------------------    
  
  logistic entrepreneurship education  ///
		   $xlistB1 $xlistC $xlistD  if school_nature==0, nolog    
  est store m8 
  
  outreg2 [m8] using "10B_private_HeterogeneityC", ///
          keep(education)                               ///
		  word dec(4) eform cti(odds ratio)                   ///
		  addstat(Pseudo R-squared, `e(r2_p)')     /// Pseudo R-squared			  
		  title("Table 10. Differences between public and private universities(private)") ///
		  append  
		  
  shellout "10B_private_HeterogeneityC.rtf"     
 
 
*============================  Group difference test

  
  * m1/m5
  bdiff, group(school_nature) model(logistic entrepreneurship education) ///
         seed(135)  reps(1000) dec(4)  detail  
  /*
-Permutaion (1000 times)- Test of Group (gender 0 v.s 1) coeficients difference  
   Variables |      b0-b1    Freq     p-value
-------------+-------------------------------
   education |     1.2247       0      0.0000
---------------------------------------------
  */  		 
		 
*----------------------------		 
  * m2/m6

  bdiff,group(school_nature) ///
		model(logistic entrepreneurship	education	$xlistB1 )	///
		seed(135)  reps(1000)  dec(4)   detail  
  /*
   Variables |      b0-b1    Freq     p-value
-------------+-------------------------------
   education |    1.2247       0      0.0000
--------------------------------------------- 
  */

*-------------------------  
  	 
  * m3/m7
  bdiff,group(school_nature) ///
		model(logistic entrepreneurship	education	$xlistB1 $xlistC )	///
		seed(135)  reps(1000) dec(4) detail  
  /*
   Variables |      b0-b1    Freq     p-value
-------------+-------------------------------
   education |    1.1608       2      0.0020
---------------------------------------------
  */  
  
*-------------------------  
  	 
  * m4/m8
  bdiff,group(school_nature) ///
		model(logistic entrepreneurship	education $xlistB1 $xlistC $xlistD )	///
		seed(135)  reps(1000) dec(4) detail  
  /*
   Variables |      b0-b1    Freq     p-value
-------------+-------------------------------
   education |     1.5026       0      0.0000
---------------------------------------------
  */   		 


*===================================================================
* Table 11. Heterogeneity: Poverty and non-poverty college students
*=================================================================== 
 
  *  HeterogeneityD 
  
  * poverty_student: 1=poverty college students, 0=non-poverty college students
  
  global xlistC1  family_economic  sibling  
  global xlistD1  major major_type grade class internship
  
*-------------------------  
  
  logistic entrepreneurship education   ///
		   if poverty_student==1, nolog    
  est store m1
  
  outreg2 [m1] using "11A_poverty_HeterogeneityD", ///
          keep(education)                                 ///
		  word dec(4) eform cti(odds ratio)                     ///
		  addstat(Pseudo R-squared, `e(r2_p)')     /// Pseudo R-squared				  
		  title("Table 11. Differences between poor and non-poor college students(poverty)") ///
		  replace  
  
*-------------------------
  
  logistic entrepreneurship education   ///
		   $xlistB                      ///	   
		   if poverty_student==1, nolog     
  est store m2   
  
  outreg2 [m2] using "11A_poverty_HeterogeneityD", ///
          keep(education)                                 ///
		  word dec(4) eform cti(odds ratio)                     ///
		  addstat(Pseudo R-squared, `e(r2_p)')     /// Pseudo R-squared				  
		  title("Table 11. Differences between poor and non-poor college students(poverty)") ///
		  append    
  
*-------------------------  
  
  logistic entrepreneurship education   ///
		   $xlistB $xlistC1             ///	   
		   if poverty_student==1, nolog     
  est store m3   
  
  outreg2 [m3] using "11A_poverty_HeterogeneityD", ///
          keep(education)                                 ///
		  word dec(4) eform cti(odds ratio)                     ///
		  addstat(Pseudo R-squared, `e(r2_p)')     /// Pseudo R-squared				  
		  title("Table 11. Differences between poor and non-poor college students(poverty)") ///
		  append    
  
*-------------------------  
  
  logistic entrepreneurship education   ///
		   $xlistB $xlistC1 $xlistD1    ///	   
		   if poverty_student==1, nolog     
  est store m4   
  
  outreg2 [m4] using "11A_poverty_HeterogeneityD", ///
          keep(education)                                 ///
		  word dec(4) eform cti(odds ratio)                     ///
		  addstat(Pseudo R-squared, `e(r2_p)')     /// Pseudo R-squared				  
		  title("Table 11. Differences between poor and non-poor college students(poverty)") ///
		  append    
  
  shellout "11A_poverty_HeterogeneityD.rtf"     
  
*===========================
  
  logistic entrepreneurship education   ///
		   if poverty_student==0, nolog    
  est store m5
  
  outreg2 [m5] using "11B_non_poverty_HeterogeneityD", ///
          keep(education)                                 ///
		  word dec(4) eform cti(odds ratio)                     ///
		  addstat(Pseudo R-squared, `e(r2_p)')     /// Pseudo R-squared				  
		  title("Table 11. Differences between poor and non-poor college students(non-poverty)") ///
		  replace    
  
*-------------------------  
  
  logistic entrepreneurship education   ///
		   $xlistB                      ///			   
		   if poverty_student==0, nolog     
  est store m6    
  
  outreg2 [m6] using "11B_non_poverty_HeterogeneityD", ///
          keep(education)                                 ///
		  word dec(4) eform cti(odds ratio)                     ///
		  addstat(Pseudo R-squared, `e(r2_p)')     /// Pseudo R-squared				  
		  title("Table 11. Differences between poor and non-poor college students(non-poverty)") ///
		  append    
  
*-------------------------  
  
  logistic entrepreneurship education   ///
		   $xlistB $xlistC1             ///			   
		   if poverty_student==0, nolog     
  est store m7  
  
  outreg2 [m7] using "11B_non_poverty_HeterogeneityD", ///
          keep(education)                                 ///
		  word dec(4) eform cti(odds ratio)                     ///
		  addstat(Pseudo R-squared, `e(r2_p)')     /// Pseudo R-squared				  
		  title("Table 11. Differences between poor and non-poor college students(non-poverty)") ///
		  append    
  
*-------------------------  
  
  logistic entrepreneurship education   ///
		   $xlistB $xlistC1 $xlistD1    ///			   
		   if poverty_student==0, nolog     
  est store m8    
  
  outreg2 [m8] using "11B_non_poverty_HeterogeneityD", ///
          keep(education)                                 ///
		  word dec(4) eform cti(odds ratio)                     ///
		  addstat(Pseudo R-squared, `e(r2_p)')     /// Pseudo R-squared				  
		  title("Table 11. Differences between poor and non-poor college students(non-poverty)") ///
		  append    
  
  shellout "11B_non_poverty_HeterogeneityD.rtf"    
     
*============================  Group difference test

  * m1/m5
  bdiff, group(poverty_student) model(logistic entrepreneurship education) ///
         seed(135)  reps(1000) dec(4)  detail  
  /*
-Permutaion (1000 times)- Test of Group (gender 0 v.s 1) coeficients difference  
   Variables |      b0-b1    Freq     p-value
-------------+-------------------------------
   education |    0.6156      23      0.0230
---------------------------------------------
  */  		 
		 
*----------------------------		 
  * m2/m6

  bdiff,group(poverty_student) ///
		model(logistic entrepreneurship	education	$xlistB )	///
		seed(135)  reps(1000)  dec(4)   detail  
  /*
   Variables |      b0-b1    Freq     p-value
-------------+-------------------------------
   education |   0.5711      29      0.0290
--------------------------------------------- 
  */

*-------------------------  
  	 
  * m3/m7
  bdiff,group(poverty_student) ///
		model(logistic entrepreneurship	education	$xlistB $xlistC1 )	///
		seed(135)  reps(1000) dec(4) detail  
  /*
   Variables |      b0-b1    Freq     p-value
-------------+-------------------------------
   education |    0.5391      46      0.0460
---------------------------------------------
  */  
  
*-------------------------  
  	 
  * m4/m8
  bdiff,group(poverty_student) ///
		model(logistic entrepreneurship	education $xlistB $xlistC1 $xlistD1 ) ///
		seed(135)  reps(1000) dec(4) detail  
  /*
   Variables |      b0-b1    Freq     p-value
-------------+-------------------------------
   education |    0.4718      68      0.0680
---------------------------------------------
  */   		 	 	 
		  
*--------------------------- end ---------------------------
